# Supplementary material for: Portable NIR Spectroscopy to Simultaneously Trace Honey Botanical and Geographical Origins and Detect Syrup Adulteration
Source: Foods. 2024 Sep 26;13(19):3062. doi: 10.3390/foods13193062 (PMC11476024; doi:10.3390/foods13193062)
Supplement: Supplementary file 1 [file foods-13-03062-s001.zip]

Archive with 1 entries (1 files):
- foods-3218057-supplementary.pdf
